# Supplementary material for: Widespread overexpression from the four DNA hypermethylated HOX clusters in aggressive (IDHwt) glioma is associated with H3K27me3 depletion and alternative promoter usage
Source: Mol Oncol. 2021 May 2;15(8):1995–2010. doi: 10.1002/1878-0261.12944 (PMC8334257; doi:10.1002/1878-0261.12944)
Supplement: Supplementary file 3 — Table S2. Primer list. [file MOL2-15-1995-s006.xlsx]

## Sheet: RT-qPCR
	Transcript name	primer Forward	primer Reverse
HOX sense	HOXA1	GCATCGGAGACATCTTCTCCA	CAGGTAGCCGTACTCTCCAAC
	HOXA2	GCCAAGAAAACCGCACTTCT	GCCATCGGCGATTTCCAG
	HOXA3	GCAGAAAACCAGCAGCTCCA	CGCGCGCTTGGACGAA
	HOXA4	GGTGTACCCCTGGATGAAGAA	CTTAGGCTCCCCTCCGTTATA
	HOXA5	CATTTTGCGGTCGCTATCCA	AATTGCTCGCTCACGGAAC
	HOXA6	CCGGTTTACCCTTGGATGCA	TCCAGCTCCAGTGTCTGGTA
	HOXA7	TGCAGTGACCTCGCCAAA	TAGATGCGGAAATTGGCCTCA
	HOXA9	GCCGGCCTTATGGCATTAAA	AGGGACAAAGTGTGAGTGTCA
	HOXA10	AGGTGAAAACGCAGCCAAC	AGTGTCTGGTGCTTCGTGTA
	HOXA11	CGGCCACACTGAGGACAA	CTGAAGAAGAACTCCCGTTCCA
	HOXA13	GCCAAATGTACTGCCCCAAA	CATCCGAGGGATGGGAGAC
	HOXB1	GACCTTCGACTGGATGAAGGTTA	TCAGCTGCCTTGTGGTGAA
	HOXB2	GCACGGCTTACACCAACAC	GGCCGGCACAGGTACTTATTA
	HOXB3	CCCTTCGTCATGAATGGGATC	GGCAGGCGACAAATCTCC
	HOXB4	CCCTGGATGCGCAAAGTTCA	TCCTTCTCCAGCTCCAAGACC
	HOXB5	ATATTCCCCTGGATGAGGAAGC	AGGGTCTGGTAGCGGGTATA
	HOXB7	GCGGCCGAGAGTAACTTCC	CGCGTCAGGTAGCGATTGTA
	HOXB8	ACACAGCTCTTCCCCTGGA	TCTGGTAGCGGCTGTAGGT
	HOXB9	GCGAAGGAAGCGAGGACAAA	CTCTAGCTCCAGCGTCTGGTA
	HOXB13	CCACCAGGTCCCTTTTGGAA	CAACTGCCCCTTGCTGTAC
	HOXC4	CATCACCACCAGGAGCTGTA	TGGAGACTGGTGCAGCTATAC
	HOXC5	AGATTTACCCGTGGATGACCAA	AGTCTGGTAGCGCGTGTAA
	HOXC6	CCTGGATGCAGCGAATGAA	CGCGTTAGGTAGCGATTGAA
	HOXC8	CTCCCAGCCTCATGTTTCCA	CAAGGTCTGATACCGGCTGTAA
	HOXC9	CCGGCAGCAAGCACAA	AGCGTCTGGTACTTGGTGTA
	HOXC10	GCCCAGACACCTCGGATAA	ATAGGGGCACCTCTTCTTCC
	HOXC11	CGGCTTCTACTCCTCAGTCA	CAGTAGGCGTTGTCGAAGAAA
	HOXC12	AGCTTGGTATCGCCGTTGAA	TAGGGCTTGCGCTTCTTCC
	HOXC13	CCCACCTCTGGAAGTCTCC	AGCCGCGTATTCCTTCTCTA
	HOXD1	GCACGTTCGAGTGGATGAAA	GTCAGTTGCTTGGTGCTGAA
	HOXD3	AAGAGTCTCGACAGAACTCCAA	GTGTATGCCGTGCGTACC
	HOXD4	GTGGTCTACCCCTGGATGAA	GGTTCCCCACCGGTGTA
	HOXD8	AAATGTTTCCGTGGATGAGACC	GCGACTGTAGGTTTGTCTTCC
	HOXD9	GGACGCCTCAAAATGTCTTCC	GTCGCCCTCATGGCCTATAA
	HOXD10	GTCCCGAAGTGCAGGAGAA	AATTCCAGCGTTTGGTGCTTA
	HOXD11	TCACTGACCGGCAAGTCAAA	CTGCAGACGGTCTCTGTTCA
	HOXD13	GGTGTACTGCACCAAGGAC	GCACATGTCCGGCTGATTTA
HOX anti-sens	HOTAIR	GGTAGAAAAAGCAACCACGAAGC	ACATAAACCTCTGTCTGTGAGTGCC
	HOTAIRM1	ACCCACATTTCAACCCCCTC	ACTATGGCTGGTTTCTGGCC
	HOTTIP	GTCTCAGCTCCACAGACGAC	TCCTTGCTCAGGGACTCTCT
	HOXA11-AS-1	CCATCTGCCTGGTCTTCTGG	AATGGAACTCGGACTTGGCC
	HOXA-AS2	CCGGAGATAAGCGCTAGTGC	AACCTTTAGGCCTTCGCAGA
	HOXA-AS3	TCCTCTGCACCGAAACTTCC	AGGAGCTTCTGGGAGCCA
	HOXA-AS4	AGCAGGAAGGAGCAAAGGAA	AGCAGGAAGGAGCAAAGGAA
	HOXB-AS1	AAACACCAGAGGACCACGAC	AGCCTCTTTCGACTCCCTCT
	HOXB-AS2	GGCACTACCCTGTGATTTCCT	AGAGCTGGAGATGGGGATCC
	HOXB-AS3	AGATCTTGATCTGGCGCTCG	TCTTTCATGCCCGACTCCAG
	HOXB-AS4	GCTGCCTCTCTGCAACAAGA	CTTCAGGCCTTGGGAGTCAC
	HOXB-AS5	GTTCGGGAGGGTGAGAATGG	CCGCCTTCTGTCCATGTCTT
	HOXC-AS1	TGAAAATGCCAGTCCCCGAA	GAGATGGAGTTGGGGGCAAA
	HOXC-AS2	CTGAGTTCTCTTGGCCTGCC	GTTTGAGGCCAGACAGCTCG
	HOXC-AS3	GATGATTCAGACGGCCGTGA	TTGTTGCGTCTTGTGTGCTG
	HOXC-AS5	TGGACAGGTCTGCAGAAACC	CCTCCAAGTCGCTTTAGGGG
	HOXD-AS1	GTCTTGGTGCGCTCCCTTTG	CTGCTCTATCGGCTGCGGAG
	HOXD-AS2	GTGACTGGAGCCCACCTCTG	AGGAAGGTTCTGAAGGCTGC
Housekeeping genes	PPIA	TCTGGTTCCTTCTGCGTGAA	CACCCAGGGAATACGTAACCA
	TBP-F	TGCCCG-AAACGCCGA-ATA-TA	CGTGGTTCGTGGCTCTCTTA
	HPRT1-F	GCTTTCCTTGGTCAGGCAGTA	ACTTCGTGGGGTCCTTTTCAC

## Sheet: ChIP
ChIP Analysis
Locus	Location	Primer name	Primer sequences 5' > 3'
HOXA4	promoter	ChIP HOXA4-F	CTCTGCCTGCCCTACTGCTG
		ChIP HOXA4-R	AGAAAATGTGTCTGGTGGCCT
HOXA-AS2	promoter	ChIP HOX-AS2 F2	CTCAGCATCAGCCGAGATGG
		ChIP HOX-AS2 R2	CTGCTGCCCTCGGGAAGG
HOXD13	promoter	ChIP HOXD13F2	CGTTCCTACCCCCACGTG
		ChIP HOXD13R2	CTCTCTCCCTCTGTGAGC-CT
SP6	promoter	ChIP SP6- F	TGCAGGAGCTTGGAAAAGGG
		ChIP SP6 R	ACTTACCAGGGCCACACGAG
TBP	promoter	ChIP TBP F	AACACAGCAGAGTAGGGCAC
		ChIP TBP R	TGTACTCTTTTCTGACGGTTCG
