# Supplementary material for: Widespread overexpression from the four DNA hypermethylated HOX clusters in aggressive (IDHwt) glioma is associated with H3K27me3 depletion and alternative promoter usage
Source: Mol Oncol. 2021 May 2;15(8):1995–2010. doi: 10.1002/1878-0261.12944 (PMC8334257; doi:10.1002/1878-0261.12944)
Supplement: Supplementary file 4 — Table S3. HOX gene expression levels in IDHwt glioma samples compared with controls. [file MOL2-15-1995-s002.xlsx]

## Sheet: Feuil1
Supplementary Table S3: HOX gene expression levels in IDHwt glioma samples compared with controls.				p-values (U test):
	Our cohort (p<0,05)	TCGA (p<0,05)			Our cohort	TCGA
HOXA1	Upregulated	Upregulated		HOXA1	1.07579e-06	0.000444568
HOTAIRM1	Upregulated	Upregulated		HOTAIRM1	5.21913e-08	0.000505098
HOXA2	ND	Upregulated		HOXA2	0.741674	0.000891448
HOXA3	Upregulated	Upregulated		HOXA3	1.06245e-06	0.00114134
HOXA-AS2	Upregulated	Upregulated		HOXA-AS2	0.000119678	0.000407674
HOXA4	Upregulated	Upregulated		HOXA4	3.3179e-05	0.00181503
HOXA-AS3	Upregulated	Upregulated		HOXA-AS3	0.0433615	0.00124973
HOXA5	Upregulated	Upregulated		HOXA5	3.75402e-08	0.00093566
HOXA6	Upregulated	Upregulated		HOXA6	2.96044e-06	0.00137385
HOXA7	Upregulated	Upregulated		HOXA7	1.48312e-06	0.0013211
HOXA9	Upregulated	Upregulated		HOXA9	6.64341e-06	0.00132708
HOXA-AS4	Upregulated	ND		HOXA-AS4	0.0407499	0.0714313
HOXA10	Upregulated	Upregulated		HOXA10	6.04504e-06	0.00105705
HOXA11	Upregulated	Upregulated		HOXA11	6.6667e-05	0.00137385
HOXA11-AS	Upregulated	Upregulated		HOXA11-AS	0.0234673	0.00411782
HOXA13	Upregulated	Upregulated		HOXA13	1.71964e-06	0.0186916
HOTTIP	ND	ND		HOTTIP	0.30093	0.247724
HOXB1	ND	ND		HOXB1	0.222869	0.251529
HOXB2	Upregulated	Upregulated		HOXB2	2.05138e-10	0.00172991
HOXB-AS1	Upregulated	Upregulated		HOXB-AS1	9.94918e-09	0.0013697
HOXB3	Upregulated	Upregulated		HOXB3	8.77995e-06	0.00131704
HOXB-AS2	NA	Upregulated		HOXB-AS2	NA	0.0116926
HOXB4	Upregulated	Upregulated		HOXB4	7.86358e-06	0.00039925
HOXB5	Upregulated	Upregulated		HOXB5	9.16058e-06	0.00351965
HOXB-AS3	ND	Upregulated		HOXB-AS3	0.882525	0.0108853
HOXB6	NA	Upregulated		HOXB6	NA	0.0018581
HOXB7	Upregulated	Upregulated		HOXB7	1.07901e-06	0.000288871
HOXB8	ND	Upregulated		HOXB8	0.220308	0.00440414
HOXB9	Upregulated	Upregulated		HOXB9	0.00297233	0.0123825
HOXB-AS4	ND	ND		HOXB-AS4	0.207024	0.294963
HOXB-AS5	Upregulated	ND		HOXB-AS5	0.00159072	0.063606
HOXB13	Upregulated	Upregulated		HOXB13	3.33313e-05	0.0224283
HOXC4	Upregulated	Upregulated		HOXC4	2.7591e-08	0.000649215
HOXC5	Upregulated	Upregulated		HOXC5	1.31616e-05	0.006965
HOXC6	Upregulated	Upregulated		HOXC6	1.03672e-06	0.00247799
HOXC8	Upregulated	Upregulated		HOXC8	4.89914e-06	0.00444648
HOXC9	Upregulated	Upregulated		HOXC9	1.61104e-06	0.00251049
HOXC-AS1	Upregulated	Upregulated		HOXC-AS1	4.99921e-07	0.00237734
HOXC-AS2	ND	Upregulated		HOXC-AS2	0.552515	0.00137385
HOXC10	Upregulated	Upregulated		HOXC10	5.61501e-06	0.0018581
HOXC-AS3	Upregulated	Upregulated		HOXC-AS3	6.87211e-09	0.00336339
HOXC11	Upregulated	Upregulated		HOXC11	8.99779e-05	0.00283292
HOTAIR	Upregulated	Upregulated		HOTAIR	1.00904e-05	0.00502797
HOXC12	ND	ND		HOXC12	0.757278	0.188704
HOXC13	Upregulated	Upregulated		HOXC13	3.33313e-05	0.00485325
HOXC-AS5	Upregulated	Upregulated		HOXC-AS5	0.000225289	0.00873998
HOXD1	Down-regulated	ND		HOXD1	6.74903e-08	0.274997
HOXD-AS1	Down-regulated	ND		HOXD-AS1	0.00350488	0.537609
HOXD3	Upregulated	Upregulated		HOXD3	1.17971e-06	0.00182054
HOXD4	Upregulated	Upregulated		HOXD4	1.05136e-06	0.0021516
HOXD-AS2	Upregulated	Upregulated		HOXD-AS2	1.02569e-10	0.000767442
HOXD8	Upregulated	Upregulated		HOXD8	4.46026e-05	0.000483606
HOXD9	Upregulated	Upregulated		HOXD9	1.35326e-06	0.000700775
HOXD10	Upregulated	Upregulated		HOXD10	6.87837e-06	0.000767442
HOXD11	Upregulated	Upregulated		HOXD11	2.7814e-06	0.00456401
HOXD12	NA	Upregulated		HOXD12	NA	0.0186082
HOXD13	Upregulated	Upregulated		HOXD13	1.04042e-05	0.00409953
Expression levels in IDHwt gliomas compared to controls: Summary
	Our cohort	TCGA
ND (not determined; Ct>21 in our cohort )	8	8
Upregulated	44	49
Down-regulated	2	0
NA (not analyzed)	3	0
