# Supplementary material for: Widespread overexpression from the four DNA hypermethylated HOX clusters in aggressive (IDHwt) glioma is associated with H3K27me3 depletion and alternative promoter usage
Source: Mol Oncol. 2021 May 2;15(8):1995–2010. doi: 10.1002/1878-0261.12944 (PMC8334257; doi:10.1002/1878-0261.12944)
Supplement: Supplementary file 5 — Table S4. Percentage of samples that express the indicated HOX transcripts (log10(fold‐change) compared with the housekeeping genes PPIA, TBP and HPRT1: ≥ ‐2 in our cohort; log10(FPKM) ≥ ‐1 in the TCGA cohort). [file MOL2-15-1995-s005.xlsx]

## Sheet: Feuil1
Supplementary Table S4 : Percentage of samples that express the indicated HOX transcripts (log10(fold-change) compared with the housekeeping genes PPIA, TBP and HPRT1: ≥ -2 in our cohort; log10(FPKM) ≥ -1 in the TCGA cohort).
Our cohort
	HOXA1	HOTAIRM1	HOXA2	HOXA3	HOXA-AS2	HOXA4	HOXA-AS3	HOXA5	HOXA6	HOXA7	HOXA9	HOXA-AS4	HOXA10	HOXA11	HOXA11-AS	HOXA13	HOTTIP	HOXB1	HOXB2	HOXB-AS1	HOXB3	HOXB-AS2	HOXB4	HOXB5	HOXB-AS3	HOXB6	HOXB7	HOXB8	HOXB9	HOXB-AS4	HOXB-AS5	HOXB13	HOXC4	HOXC5	HOXC6	HOXC8	HOXC9	HOXC-AS1	HOXC-AS2	HOXC10	HOXC-AS3	HOXC11	HOTAIR	HOXC12	HOXC13	HOXC-AS5	HOXD1	HOXD-AS1	HOXD3
Controls (n= 10)	0	0.2	0	0	0	0	0	0	0	0	0	0	0	0	0	0	0	0	0	0	0	NA	0	0	0	NA	0	0	0	0	0	0	0	0	0	0	0	0	0	0	0	0	0	0	0	0	0.8	0.7	0
IDH mut gliomas (n= 8)	0.125	0.25	0	0.125	0	0.125	0	0.25	0.25	0.125	0.125	0	0.375	0.125	0.125	0.125	0	0	0.125	0	0	NA	0	0	0	NA	0	0	0	0	0	0	0.625	0.125	0.125	0.125	0	0	0	0.125	0	0	0	0	0	0	0.25	0.625	0.375
IDH wt gliomas (n= 43)	0.604651	0.860465	0	0.581395	0.372093	0.511628	0	0.790698	0.813953	0.72093	0.27907	0	0.767442	0.0697674	0.116279	0.0232558	0	0	0.767442	0.55814	0.348837	NA	0.511628	0.139535	0.116279	NA	0.511628	0.0232558	0.0697674	0	0.0930233	0.116279	0.837209	0.209302	0.534884	0.139535	0.0697674	0.209302	0	0.604651	0.162791	0.139535	0.488372	0	0.27907	0.0465116	0.0697674	0.511628	0.744186
GSCs (n= 6)	0.5	1	0	0.5	0.166667	0.333333	0	1	1	0.666667	0.166667	0	0.666667	0	0	0	0	0	0.833333	0.333333	0.333333	NA	0.5	0.166667	0.333333	NA	0.666667	0.166667	0.333333	0	0.5	0.5	1	0	0.833333	0.166667	0.166667	0	0	0.833333	0	0	0	0	0.166667	0	0	0.666667	0.666667
TCGA cohort
	HOXA1	HOTAIRM1	HOXA2	HOXA3	HOXA-AS2	HOXA4	HOXA-AS3	HOXA5	HOXA6	HOXA7	HOXA9	HOXA-AS4	HOXA10	HOXA11	HOXA11-AS	HOXA13	HOTTIP	HOXB1	HOXB2	HOXB-AS1	HOXB3	HOXB-AS2	HOXB4	HOXB5	HOXB-AS3	HOXB6	HOXB7	HOXB8	HOXB9	HOXB-AS4	HOXB-AS5	HOXB13	HOXC4	HOXC5	HOXC6	HOXC8	HOXC9	HOXC-AS1	HOXC-AS2	HOXC10	HOXC-AS3	HOXC11	HOTAIR	HOXC12	HOXC13	HOXC-AS5	HOXD1	HOXD-AS1	HOXD3
Controls (n=5)	0	0.4	0	0	0	0	0	0	0	0	0	0	0	0	0	0	0	0	0	0	0	0	0	0	0	0	0	0	0	0	0	0	0.2	0	0	0	0	0	0	0	0	0	0	0	0	0	0.6	1	0
IDH mut gliomas (n= 415)	0.137349	0.768675	0.0409639	0.0481928	0.0240964	0.0554217	0.026506	0.122892	0.053012	0.113253	0.0626506	0.00722892	0.238554	0.245783	0.250602	0.366265	0.0457831	0	0.510843	0.260241	0.060241	0.00481928	0.0385542	0.0168675	0.00481928	0.127711	0.698795	0.0144578	0.0216867	0.00481928	0.0144578	0.0506024	0.746988	0.0554217	0.0722892	0.0361446	0.053012	0.0506024	0.0168675	0.0626506	0.00240964	0.00722892	0.00963855	0.00240964	0.0216867	0.00240964	0.672289	0.954217	0.238554
IDH wt gliomas (n= 134)	0.828358	0.955224	0.69403	0.708955	0.656716	0.649254	0.574627	0.798507	0.716418	0.656716	0.440299	0.253731	0.686567	0.529851	0.432836	0.447761	0.0298507	0.0149254	0.850746	0.746269	0.723881	0.440299	0.597015	0.425373	0.149254	0.365672	0.902985	0.373134	0.291045	0.0373134	0.402985	0.432836	0.932836	0.253731	0.649254	0.61194	0.701493	0.641791	0.5	0.723881	0.283582	0.514925	0.597015	0.0522388	0.492537	0.395522	0.552239	0.970149	0.432836
[truncated: 8 more columns]
