# Supplementary material for: Widespread overexpression from the four DNA hypermethylated HOX clusters in aggressive (IDHwt) glioma is associated with H3K27me3 depletion and alternative promoter usage
Source: Mol Oncol. 2021 May 2;15(8):1995–2010. doi: 10.1002/1878-0261.12944 (PMC8334257; doi:10.1002/1878-0261.12944)
Supplement: Supplementary file 6 — Table S5. Correlation between CNV and gene expression at the HOXA cluster. [file MOL2-15-1995-s007.xlsx]

## Sheet: Feuil1
Supplementary table 5: Correlation between CNV and expression at HOXA cluster genes
	Spearman coefficient correlation	p-value
HOXA1	-0.088	0.70
HOTAIRM1	-0.063	0.80
HOXA2	0.001	1.00
HOXA3	-0.122	0.60
HOXA-AS2	-0.153	0.51
HOXA4	0.197	0.39
HOXA-AS3	0.312	0.17
HOXA5	0.082	0.72
HOXA6	0.112	0.63
HOXA7	-0.029	0.90
HOXA9	0.147	0.52
HOXA-AS4	0.034	0.89
HOXA10	0.082	0.72
HOXA11	0.404	0.07
HOXA11-AS	0.395	0.08
HOXA13	0.244	0.28
HOTTIP	0.027	0.91
