# Supplementary material for: Widespread overexpression from the four DNA hypermethylated HOX clusters in aggressive (IDHwt) glioma is associated with H3K27me3 depletion and alternative promoter usage
Source: Mol Oncol. 2021 May 2;15(8):1995–2010. doi: 10.1002/1878-0261.12944 (PMC8334257; doi:10.1002/1878-0261.12944)
Supplement: Supplementary file 7 — Table S6. Comparison of the methylation values at the HOX clusters among control brain samples, and IDHwt and IDHmut glioma samples. [file MOL2-15-1995-s003.xlsx]

## Sheet: Feuil1
	Supplementary Table S6: Comparison of the methylation values at the HOX clusters among control brain samples, and IDHwt and IDHmut glioma samples.
		HOXA chr7:27132612-27246878			HOXB chr17:46605888-46810945			HOXC chr12:54329112-54449814			HOXD chr2:176952696-177055688
	Comparison IDHwt vs ctrl	HOXA cluster	%	Delta mean	HOXB cluster	%	Delta mean	HOXC cluster	%	Delta mean	HOXD cluster	%	Delta mean
	hypermethylated probes	393	0.810309	0.2928371	212	0.531328	0.2434546	188	0.544928	0.2811909	232	0.736508	0.3322744
	hypomethylated probes	1	0.00206186	-0.115642	2	0.00501253	-0.182358	1	0.00289855	-0.1812169	1	0.0031746	-0.1633379
	total	485	1	0.2501705	399	1	0.1569095	345	1	0.1705717	315	1	0.2607794
	Comparison IDHmut vs ctrl	HOXA cluster	%	Delta mean	HOXB cluster	%	Delta mean	HOXC cluster	%	Delta mean	HOXD cluster	%	Delta mean
	hypermethylated probes	279	0.575258	0.2462971	116	0.290727	0.2242617	112	0.324638	0.2598644	213	0.67619	0.2833311
	hypomethylated probes	0	0	0	0	0	0	1	0.00289855	-0.1139739	0	0	0
	total	485	1	0.1861933	399	1	0.1098576	345	1	0.1309535	315	1	0.2220225
	Comparison IDHwt vs IDHmut	HOXA cluster	%	Delta mean	HOXB cluster	%	Delta mean	HOXC cluster	%	Delta mean	HOXD cluster	%	Delta mean
	hypermethylated probes	164	0.338144	0.1985465	100	0.250627	0.186687	88	0.255072	0.2134936	94	0.298413	0.1941062
	hypomethylated probes	45	0.0927835	-0.1490487	22	0.0551378	-0.1410155	36	0.104348	-0.1896606	50	0.15873	-0.2119253
	total	485	1	0.05935833	399	1	0.04705187	345	1	0.0396182	315	1	0.03875687
	Mean methylation value in controls (n=8)	0.1990726			0.1713687			0.1467902			0.1468766
	Mean methylation value in IDHwt (n=55)	0.4446242			0.3282782			0.3173618			0.4076559
	Mean methylation value in IDHmut (n=15)	0.3852659			0.2812263			0.2777436			0.368899
	hypermethylated probes = FDR > 0.05 and delta > +0.1
	hypomethylated probes = FDR > 0.05 and delta < -0.1
	Genomic coordinates are given according to the hg19 human genome assembly
